# Supplementary material for: Clinical Characteristics of Offspring Born to Parents with Type 2 Diabetes Diagnosed in Youth: Observations from TODAY
Source: Children (Basel). 2024 May 24;11(6):630. doi: 10.3390/children11060630 (PMC11201816; doi:10.3390/children11060630)
Supplement: Supplementary file 1 [file children-11-00630-s001.zip]

Archive with 1 entries (1 files):
- children-3019329-supplementary.pdf
